# Supplementary material for: Proposing an Optimal Occlusal Angle for Minimizing Masticatory and Cervical Muscle Activity in the Supine Position: A Resting EMG and Mixed-Effects Modeling Study
Source: Medicina (Kaunas). 2025 Jul 15;61(7):1274. doi: 10.3390/medicina61071274 (PMC12300043; doi:10.3390/medicina61071274)
Supplement: Supplementary file 1 [file medicina-61-01274-s001.zip]

Archive with 1 entries (1 files):
- medicina-3737573-supplementary.pdf
